# Supplementary material for: Seasonal fluctuations attenuate stimulatory or inhibitory impacts of colonial birds on abundance, structure and diversity of soil biota
Source: Front Microbiol. 2023 May 3;14:1080625. doi: 10.3389/fmicb.2023.1080625 (PMC10191211; doi:10.3389/fmicb.2023.1080625)
Supplement: Supplementary file 1 [file Table_1.xlsx]

## Sheet: Table A1
Table A1. Effect of different habitat conditions on soil biota: Wardle-Parkinson change index (V) indicates
effects of nesting birds' excretions on abundance of soil biota during the dry and wet study seasons.
Soil biota	Depth	bird 1	bird 2	bird 3	bird 4
			dry periodA)
bacteria	upper soil layer	SS (0.26)	MI (-0.59)	MS (0.50)	SS (0.31)
-" -	deeper soil layer	SI (-0.28)	SI (-0.12)	SS (0.24)	SS (0.25)
fungi	upper soil layer	MI (-0.66)	MI (-0.51)	MS (0.44)	MS (0.57)
-" -	deeper soil layer	EI (-0.88)	MI (-0.65)	SI (-0.17)	NC (0.03)
nematodes	upper soil layer	EI (-0.74)	ES (0.79)	MS (0.47)	EI (-0.67)
-" -	deeper soil layer	EI (-0.89)	MI (-0.40)	NC (0.01)	SI (-0.33)
			wet period
bacteria	upper soil layer	SS (0.27)	MI (-0.45)	SS (0.14)	MS (0.54)
-" -	deeper soil layer	NC (0.07)	MI (-0.62)	NC (0.05)	ES (0.80)
fungi	upper soil layer	SS (0.25)	EI (-0.71)	SS (0.31)	MS (0.47)
-" -	deeper soil layer	NC (0.05)	MI (-0.50)	MS (0.36)	MS (0.45)
nematodes	upper soil layer	ES (0.66)	MS (0.46)	SS (0.25)	MI (-0.50)
-" -	deeper soil layer	SI (-0.26)	SS (0.29)	SS (0.23)	SI (-0.17)
Soil biota: bacteria - colony-forming units (CFUs) of bacteria (B, n × 106 CFU per g dry soil) and fungi (F, n × 106 CFU per g dry soil);
nematodes - total mnumber of nematode individuals (per 100 g dry soil).
Bird species: bird 1, little egret (Egretta garzetta); bird2, black-crowned night heron (Nycticorax nycticorax); bird 3, great cormorant (Phalacrocorax carbo);
bird 4, black kite (Milvus migrans).
Warde-Parkinson change index values : EI, extreme inhibition (V < -0.67); MI, moderate inhibition (-0.33> V > -0.67); SI, slight inhibition (-0.05 >V > -0.33);
NC, no change; (-0.05 < V < 0.05); SS, slight stimulation (0.05 < V < 0.33); MS. Moderate stimulation (0.33 < V < 0.67); ES, extreme stimulation (V > 0.67).
A) Dry period data from Pen-Mouratov and Dayan (2019).
