# Supplementary material for: Seasonal fluctuations attenuate stimulatory or inhibitory impacts of colonial birds on abundance, structure and diversity of soil biota
Source: Front Microbiol. 2023 May 3;14:1080625. doi: 10.3389/fmicb.2023.1080625 (PMC10191211; doi:10.3389/fmicb.2023.1080625)
Supplement: Supplementary file 2 [file Table_2.xlsx]

## Sheet: Tbl A2
	Table A2. Mean abundance of soil nematodes in the upper and deeper
	soil layers of the colonial birds' habitat and control sites during
	the dry and wet seasons
	Seasons		dry season		wet season
	Location	ac-p values	habitat	control	habitat	control
	Trophic groups/
	genus/family
	Bacteria-feeding
	Achromadora	3	0	+	+	0
	Acrobeles	2	+	+	+++	++
	Acrobeloides	2	+	+	+++	++
	Alaimus	4	+	+	0	0
	Cephalobus	2	++	+	+++	++
	Cervidellus	2	+	+	+	+
	Chiloplacus	2	+	+	++	+
	Chromadorinae	3	0	0	+	+
	Chronogaster	3	+	0	+	+
	Diplogasteroidae	1	+	0	0	0
	Stegeletta	2	+	+	0	0
	Eucephalobus	2	+	++	+	+
	Eumonhystera	2	+	+	+	+
	Heterocephalobus	2	+	+	+	0
	Metoteratocephalus	3	0	0	0	+
	Mesorhabtidae	1	+	+	++++	+
	Monhystera	2	+	+	+	++
	Monhysteridae	2	+	0	0	0
	Panagrellus	1	+	+	0	0
	Panagrolaimus	1	+++	++	+++++	+
	Plectus	2	0	+	+	+
	Prismatolaimus	3	0	+	+	+++
	Protorhabditis	1	0	+	0	0
	Pseudocrobeles	2	+	0	0	0
	Rhabditis	1	+	0	0	+
	Rhabditoides	1	+	+	0	0
	Teratocephalus	3	+	0	0	+
	Tylocephalus	2	0	+	+	+
	Wilsonema	2	+	+	+	+
	Fungi-feeding
	Aphelenchoides	2	+	+	++	+
	Aprutides	2	+	+	0	+
	Aphelenchus	2	+	+	++	+
	Ditylenchus	2	+	+	+	+
	Nothotylenchus	2	+	0	+	0
	Paraphelenchus	2	0	0	+	0
	Tylencholaimus	4	+	0	0	+
	Plant-parasitic
	Basiria	2	0	+	0	0
	Boleodorus	2	+	0	0	0
	Cephalenchus	2	0	+	0	0
	Criconema	3	0	+	0	+
	Dolichorhynchus	3	0	0	0	+
	Filenchus	2	0	+	+	++
	Helicotylenchus	3	0	+	0	+
	Hoplolaimus	3	0	+	0	0
	Longidorella	4	0	+	+	+
	Longidorus	5	0	0	+	+
	Malenchus	2	+	+	0	+
	Meloidogyna	3	0	0	0	+
	Merlinius	2	0	+	0	0
	Pratylenchoides	3	0	+	0	+
	Pratylenchus	3	0	+	0	+
	Rotylenchus	3	0	+	0	+
	Trichodorus	4	0	0	0	+
	Trophurus	3	0	0	0	+
	Tetylenchus	3	0	+	0	0
	Tylenchorhynchus	3	+	+	+	++
	Tylenchus	2	+	+	0	+
	Xiphinema	5	0	+	0	0
	Omnivores-predator
	Anatonchus	4	0	+	0	0
	Aporcelaimellus	5	0	++	+	+++
	Aporcelaimium	5	0	0	+	+
	Aporcelaimus	5	0	+	+	++
	Aporcelaimoides	5	0	0	0	+
	Axonchium	5	0	+	0	0
	Belondira	5	0	++	0	0
	Clarcus	4	0	0	0	+
	Discolaimium	5	0	0	+	+
	Discolaimoides	5	0	+	+	+
	Discolaimus	5	0	0	0	+
	Dorylaimellus	5	0	+	0	+
	Dorylaimoides	4	0	+	++	+
	Dorylaimus	4	0	0	0	+
	Epidorylaimus	4	0	+	0	0
	Eudorylaimus	4	0	+	0	0
	Mesodorylaimus	5	0	+	+	+
	Microdorylaimus	4	+	+	++	++
	Milonchulus	4	0	0	0	+
	Nygolaimus	5	0	0	+	+
	Pungentus	4	0	0	0	+
	Thonus	4	0	0	+	+
	Tripyla	3	0	+	0	+
	+++++, eudominant (>10%); ++++, dominant (5–10%); +++, subdominant (2–5%);
	++, resident (1–2%); +, subresident (<1%).
	ac–p values, characterized by life history characteristics, are adapted from Bongers (1990).
